# Supplementary material for: Shifts in uterine microbiome associated with pregnancy outcomes at first insemination and clinical cure in dairy cows with metritis
Source: Sci Rep. 2024 May 24;14:11864. doi: 10.1038/s41598-024-61704-0 (PMC11126406; doi:10.1038/s41598-024-61704-0)
Supplement: Supplementary file 5 — Supplementary Information 5. [file 41598_2024_61704_MOESM5_ESM.xlsx]

## Sheet: venn_result4112
Group	Total	Elements
Common between No metritis pregnant, No metritis not pregnant, Metritis pregnant and Metritis not pregnant	43	g__Sutterella
		g__Sporanaerobacter
		g__Veillonella
		g__Atopobium
		g__p-75-a5
		g__Clostridium
		g__CF231
		g__Ruminococcus
		g__Mogibacterium
		g__Filifactor
		g__Tissierella_Soehngenia
		g__Burkholderia
		g__Succiniclasticum
		g__Mycoplasma
		g__Acholeplasma
		g__Peptoniphilus
		g__Odoribacter
		g__Sediminibacterium
		g__Streptococcus
		g__Anaerococcus
		g__Bacteroides
		g__Butyricicoccus
		g__Campylobacter
		g__Oribacterium
		g__1-68
		g__Gallicola
		g__ph2
		g__Sphingomonas
		g__Fusobacterium
		g__GW-34
		g__Porphyromonas
		g__Butyrivibrio
		g__Parvimonas
		g__Proteiniclasticum
		g__Peptostreptococcus
		g__Phenylobacterium
		g__Prevotella
		g__Corynebacterium
		g__Ureaplasma
		g__Helcococcus
		g__Trueperella
		g__[Prevotella]
		g__Moryella
Common between No metritis pregnant, No metritis not pregnant and Metritis pregnant	1	g__Stenotrophomonas
Common between No metritis pregnant, No metritis not pregnant and Metritis not pregnant	5	g__Treponema
		g__Escherichia
		g__Dorea
		g__Staphylococcus
		g__Gemella
Common between No metritis pregnant, Metritis pregnant and Metritis not pregnant	3	g__Brevibacillus
		g__Actinomyces
		g__Dialister
Common between No metritis pregnant and No metritis not pregnant	16	g__Streptomyces
		g__Hyphomicrobium
		g__Allobaculum
		g__Cloacibacterium
		g__Paracoccus
		g__Coprobacillus
		g__Sneathia
		g__Coprococcus
		g__5-7N15
		g__Blautia
		g__Halorhodospira
		g__Lactobacillus
		g__Methylobacterium
		g__Anaerovibrio
		g__Janthinobacterium
		g__Rhodococcus
Common between No metritis pregnant and Metritis pregnant	1	g__Deinococcus
Common between No metritis pregnant and Metritis not pregnant	4	g__Bacillus
		g__Coxiella
		g__[Ruminococcus]
		g__Tepidimicrobium
Exclusive to No metritis pregnant	69	g__Anaerostipes
		g__Sphingopyxis
		g__Amaricoccus
		g__Arthrobacter
		g__Pseudomonas
		g__Anaerorhabdus
		g__Bifidobacterium
		g__Roseburia
		g__YRC22
		g__Turicibacter
		g__Methylopila
		g__[Eubacterium]
		g__Macrococcus
		g__Actinobacillus
		g__Wautersiella
		g__Parabacteroides
		g__Micrococcus
		g__Citrobacter
		g__Thauera
		g__Solibacillus
		g__Mucispirillum
		g__Leptotrichia
		g__Finegoldia
		g__Halomonas
		g__Cetobacterium
		g__Paraprevotella
		g__Anaeroplasma
		g__Flavobacterium
		g__Papillibacter
		g__Succinivibrio
		g__Oscillospira
		g__Ruminobacter
		g__Dietzia
		g__Propionibacterium
		g__Alloiococcus
		g__L7A_E11
		g__Vibrio
		g__Alistipes
		g__rc4-4
		g__Lactococcus
		g__Brachybacterium
		g__Hydrogenophaga
		g__Brevundimonas
		g__Phascolarctobacterium
		g__Ochrobactrum
		g__Facklamia
		g__Akkermansia
		g__Lachnospira
		g__Victivallis
		g__Leptospira
		g__Variovorax
		g__Epulopiscium
		g__Luteibacter
		g__Butyricimonas
		g__Aminobacter
		g__Agrobacterium
		g__Acinetobacter
		g__Paludibacter
		g__Aerococcus
		g__Christensenella
		g__Desulfovibrio
		g__Inquilinus
		g__Dysgonomonas
		g__Bradyrhizobium
		g__Candidatus Azobacteroides
		g__Mycoplana
		g__Pseudoalteromonas
		g__Limnobacter
		g__Oxalobacter
Exclusive to No metritis not pregnant	7	g__Planomicrobium
		g__Leuconostoc
		g__Opitutus
		g__Bosea
		g__Luteolibacter
		g__Sphingobacterium
		g__Enterococcus
Exclusive to Metritis pregnant	4
		g__Bilophila
		g__Sphingobium
		g__Peptococcus
Exclusive to Metritis not pregnant	4	g__Paenibacillus
		g__Flexispira
		g__Aminobacterium
		g__Rhodobacter
