# Supplementary material for: Shifts in uterine microbiome associated with pregnancy outcomes at first insemination and clinical cure in dairy cows with metritis
Source: Sci Rep. 2024 May 24;14:11864. doi: 10.1038/s41598-024-61704-0 (PMC11126406; doi:10.1038/s41598-024-61704-0)
Supplement: Supplementary file 8 — Supplementary Information 8. [file 41598_2024_61704_MOESM8_ESM.xlsx]

## Sheet: venn_result4112
Group	Total	Elements
Common between Cured and Not cured	46	g__Oribacterium
		g__Campylobacter
		g__1-68
		g__Sutterella
		g__Sporanaerobacter
		g__Gallicola
		g__Veillonella
		g__Brevibacillus
		g__Sphingomonas
		g__ph2
		g__Atopobium
		g__Actinomyces
		g__Fusobacterium
		g__p-75-a5
		g__Clostridium
		g__GW-34
		g__CF231
		g__Porphyromonas
		g__Butyrivibrio
		g__Parvimonas
		g__Ruminococcus
		g__Filifactor
		g__Mogibacterium
		g__Tissierella_Soehngenia
		g__Burkholderia
		g__Succiniclasticum
		g__Proteiniclasticum
		g__Peptostreptococcus
		g__Phenylobacterium
		g__Prevotella
		g__Corynebacterium
		g__Mycoplasma
		g__Ureaplasma
		g__Acholeplasma
		g__Helcococcus
		g__Peptoniphilus
		g__Odoribacter
		g__Sediminibacterium
		g__Peptococcus
		g__Trueperella
		g__Streptococcus
		g__[Prevotella]
		g__Anaerococcus
		g__Bacteroides
		g__Moryella
		g__Dialister
Exclusive to Cured	3	g__Stenotrophomonas
		g__Deinococcus
		g__Sphingobium
Exclusive to Not cured	15	g__Flexispira
		g__Bacillus
		g__Aminobacterium
		g__Bilophila
		g__[Ruminococcus]
		g__Treponema
		g__Dorea
		g__Coxiella
		g__Escherichia
		g__Paenibacillus
		g__Staphylococcus
		g__Butyricicoccus
		g__Gemella
		g__Rhodobacter
		g__Tepidimicrobium
